# Supplementary material for: Hormone-Independent Mouse Mammary Adenocarcinomas with Different Metastatic Potential Exhibit Different Metabolic Signatures
Source: Biomolecules. 2020 Aug 27;10(9):1242. doi: 10.3390/biom10091242 (PMC7563858; doi:10.3390/biom10091242)
Supplement: Supplementary file 1 [file biomolecules-10-01242-s001.zip]

Archive with 7 entries (5 files):
- biomolecules-886999-supplementary/
- biomolecules-886999-supplementary/biomolecules-886999 supp1/
- biomolecules-886999-supplementary/biomolecules-886999 supp1/Figure_S1_spectra_AE_LE.png
- biomolecules-886999-supplementary/biomolecules-886999 supp1/Figure_S2_LE_PCA_PLSDA.png
- biomolecules-886999-supplementary/biomolecules-886999 supp1/Figure_S3_REVISED.png
- biomolecules-886999-supplementary/biomolecules-886999 supp1/supplementary_materials_description_revised.pdf
- biomolecules-886999-supplementary/biomolecules-886999 supp1/Table_S1_assignment_17Jul20_DSB.pdf
